# Supplementary material for: A Self-Assembled G-Quadruplex/Hemin DNAzyme-Driven DNA Walker Strategy for Sensitive and Rapid Detection of Lead Ions Based on Rolling Circle Amplification
Source: Biosensors (Basel). 2023 Jul 26;13(8):761. doi: 10.3390/bios13080761 (PMC10452914; doi:10.3390/bios13080761)
Supplement: Supplementary file 1 [file biosensors-13-00761-s001.zip]

Archive with 1 entries (1 files):
- biosensors-2469360-supplementary.pdf
